# Supplementary material for: Effect of Cannabidiolic Acid, N-Trans-Caffeoyltyramine and Cannabisin B from Hemp Seeds on microRNA Expression in Human Neural Cells
Source: Curr Issues Mol Biol. 2022 Oct 21;44(10):5106–16. doi: 10.3390/cimb44100347 (PMC9600072; doi:10.3390/cimb44100347)
Supplement: Supplementary file 1 [file cimb-44-00347-s001.zip]

Archive with 1 entries (1 files):
- cimb-1966157-supplementary.pdf
